# Supplementary material for: X-crossing pneumatic artificial muscles
Source: Sci Adv. 2023 Sep 20;9(38):eadi7133. doi: 10.1126/sciadv.adi7133 (PMC10511197; doi:10.1126/sciadv.adi7133)
Supplement: Supplementary file 2 — Movies S1 to S9 [file sciadv.adi7133_movies_s1_to_s9.zip]

Archive with 9 entries (9 files):
- adi7133_Movie_S1.mp4
- adi7133_Movie_S2.mp4
- adi7133_Movie_S3.mp4
- adi7133_Movie_S4.mp4
- adi7133_Movie_S5.mp4
- adi7133_Movie_S6.mp4
- adi7133_Movie_S7.mp4
- adi7133_Movie_S8.mp4
- adi7133_Movie_S9.mp4
