# Supplementary material for: X-crossing pneumatic artificial muscles
Source: Sci Adv. 2023 Sep 20;9(38):eadi7133. doi: 10.1126/sciadv.adi7133 (PMC10511197; doi:10.1126/sciadv.adi7133)
Supplement: Supplementary file 3 — Data S1 [file sciadv.adi7133_data_s1.zip]

Archive with 14 entries (13 files):
- Data S1/
- Data S1/asymmetric X-PAM.dwg
- Data S1/FEM project
- Data S1/FEM Python code.py
- Data S1/jumping robot.dwg
- Data S1/large scale X-PAM.dwg
- Data S1/PET for origami-combined X-PAM.DWG
- Data S1/ring shaped X-PAM.dwg
- Data S1/robotic elbow.dwg
- Data S1/small scale X-PAM.dwg
- Data S1/soft gripper.dwg
- Data S1/X-PAM type 1.dwg
- Data S1/X-PAM type 2.dwg
- Data S1/X-PAM type 3.dwg
