# Supplementary material for: X-crossing pneumatic artificial muscles
Source: Sci Adv. 2023 Sep 20;9(38):eadi7133. doi: 10.1126/sciadv.adi7133 (PMC10511197; doi:10.1126/sciadv.adi7133)
Supplement: Supplementary file 3 — Data S1 [file sciadv.adi7133_data_s1.zip › Data S1/FEM Python code.py]

# -*- coding: mbcs -*-
#
# Abaqus/CAE Release 6.14-4 replay file
# Internal Version: 2015_06_12-04.41.13 135079
# Run by SolarWork on Sat Nov 14 20:41:37 2020
#

# from driverUtils import executeOnCaeGraphicsStartup
# executeOnCaeGraphicsStartup()
#: Executing "onCaeGraphicsStartup()" in the site directory ...
from abaqus import *
from abaqusConstants import *
session.Viewport(name='Viewport: 1', origin=(0.0, 0.0), width=455.834381103516, 
    height=254.177780151367)
session.viewports['Viewport: 1'].makeCurrent()
session.viewports['Viewport: 1'].maximize()
from caeModules import *
from driverUtils import executeOnCaeStartup
executeOnCaeStartup()
#参数
N=4
L=100
Lspring=124.61
W=50
wseam=4.61
mythickness=0.2
S=55
pressure=150000
poisson=0.37
dens=0.001375
E1=343100000
E2=134600000
G=14800000
k1=20230572.8171
k2=22782530.9824
meshsize=1.844
CPUs=14
GPUs=1
endtime=2
mypathname='F:/simudata/20201128matlab/'

# indirect parameters
# floating point
N=float(N)
L=float(L)
W=float(W)
wseam=float(wseam)
S=float(S)
E1=float(E1)
E2=float(E2)
G=float(G)
k1=float(k1)
k2=float(k2)
Lspring=float(Lspring)

jobname='Job-'+'L'+str(int(L))+'-W'+str(int(W))+'-S'+str(int(S))

# pressure interval
dP=15e3
alpha=acos(1.0*S/(L+2*wseam))
rS=S-2*wseam*cos(alpha)
rinter=0.1*rS
H=L/2*sin(alpha)
x1=rS/2
y1=0
x2=rS/2+wseam*cos(alpha)
y2=-wseam*sin(alpha)
mycaename=mypathname+'mytry.cae'

#: A new model database has been created.
#: Model "Model-1" has been created.
   
#Define material and section
mdb.models['Model-1'].Material(name='Material-Cloth')
mdb.models['Model-1'].materials['Material-Cloth'].Density(table=((dens, ), 
    ))
mdb.models['Model-1'].materials['Material-Cloth'].Elastic(type=LAMINA, 
    table=((E1, E2, poisson, G, G, G), 
    ))
mdb.models['Model-1'].materials['Material-Cloth'].Damping(alpha=0.01, 
    beta=0.0001, structural=0.02)    
mdb.models['Model-1'].HomogeneousShellSection(name='Section-Cloth', 
    preIntegrate=OFF, material='Material-Cloth', thicknessType=UNIFORM, 
    thickness=mythickness, thicknessField='', idealization=NO_IDEALIZATION, 
    poissonDefinition=DEFAULT, thicknessModulus=None, temperature=GRADIENT, 
    useDensity=OFF, integrationRule=SIMPSON, numIntPts=15)

#Draw Part-SealMother 
s = mdb.models['Model-1'].ConstrainedSketch(name='__profile__', 
    sheetSize=200.0)
g, v, d, c = s.geometry, s.vertices, s.dimensions, s.constraints
s.setPrimaryObject(option=STANDALONE)
s.Line(point1=(-x2,y2), point2=(0.0, H))
s.Line(point1=(0.0, H), point2=(x2, y2))
p = mdb.models['Model-1'].Part(name='Part-SealMother', dimensionality=THREE_D, 
    type=DEFORMABLE_BODY)
p = mdb.models['Model-1'].parts['Part-SealMother']
p.BaseShellExtrude(sketch=s, depth=W+wseam*2)
s.unsetPrimaryObject()
p = mdb.models['Model-1'].parts['Part-SealMother']
session.viewports['Viewport: 1'].setValues(displayedObject=p)
del mdb.models['Model-1'].sketches['__profile__']

#draw Part-Part-BellyMother
s1 = mdb.models['Model-1'].ConstrainedSketch(name='__profile__', 
    sheetSize=200.0)
g, v, d, c = s1.geometry, s1.vertices, s1.dimensions, s1.constraints
s1.setPrimaryObject(option=STANDALONE)
s1.Line(point1=(-x1, 0.0), point2=(0.0, H))
s1.Line(point1=(0.0, H), point2=(x1, 0.0))
p = mdb.models['Model-1'].Part(name='Part-BellyMother', dimensionality=THREE_D, 
    type=DEFORMABLE_BODY)
p = mdb.models['Model-1'].parts['Part-BellyMother']
p.BaseShellExtrude(sketch=s1, depth=W)
s1.unsetPrimaryObject()
p = mdb.models['Model-1'].parts['Part-BellyMother']
session.viewports['Viewport: 1'].setValues(displayedObject=p)
del mdb.models['Model-1'].sketches['__profile__']

#Assembly merge a piece of material
a = mdb.models['Model-1'].rootAssembly
a.DatumCsysByDefault(CARTESIAN)
p = mdb.models['Model-1'].parts['Part-BellyMother']
a.Instance(name='Part-BellyMother-1', part=p, dependent=ON)
p = mdb.models['Model-1'].parts['Part-SealMother']
a.Instance(name='Part-SealMother-1', part=p, dependent=ON)
a = mdb.models['Model-1'].rootAssembly
a.translate(instanceList=('Part-BellyMother-1', ), vector=(0.0, 0.0, wseam))
#: The instance Part-BellyMother-1 was translated by 0., 0., 5. 
a = mdb.models['Model-1'].rootAssembly
a.InstanceFromBooleanMerge(name='Part-TotalMother', instances=(
    a.instances['Part-SealMother-1'], a.instances['Part-BellyMother-1'], ), 
    keepIntersections=ON, originalInstances=SUPPRESS, domain=GEOMETRY)
a = mdb.models['Model-1'].rootAssembly
a.deleteFeatures(('Part-BellyMother-1', 'Part-SealMother-1', ))

# Copy the bottom half of the cloth
#: The contents of the viewport "Viewport: 1" have been copied to the clipboard.
p1 = mdb.models['Model-1'].parts['Part-TotalMother']
p = mdb.models['Model-1'].Part(name='Part-Down', 
    objectToCopy=mdb.models['Model-1'].parts['Part-TotalMother'])

# Duplicate the top half of the cloth
p1 = mdb.models['Model-1'].parts['Part-TotalMother']
p = mdb.models['Model-1'].Part(name='Part-Up', 
    objectToCopy=mdb.models['Model-1'].parts['Part-TotalMother'])

#delete parent model
a = mdb.models['Model-1'].rootAssembly
del a.features['Part-TotalMother-1']

session.viewports['Viewport: 1'].partDisplay.setValues(renderShellThickness=ON, 
    shellScaleFactor=2.0)
    
#Give a section and create a face set
#Define the upper material direction
p = mdb.models['Model-1'].parts['Part-Up']
p.DatumCsysByThreePoints(name='Datum csys-up', coordSysType=CARTESIAN, origin=(
    0.0, 0.0, 0.0), point1=(1.0, 0.0, 0.0), point2=(0.0, 1.0, 0.0))
p = mdb.models['Model-1'].parts['Part-Up']
f = p.faces
faces = f
region = regionToolset.Region(faces=faces)
orientation = mdb.models['Model-1'].parts['Part-Up'].datums[2]
mdb.models['Model-1'].parts['Part-Up'].MaterialOrientation(region=region, 
    orientationType=SYSTEM, axis=AXIS_3, localCsys=orientation, fieldName='', 
    additionalRotationType=ROTATION_NONE, angle=0, 
    additionalRotationField='')  
#: The specified material orientation has been assigned to the selected area.
# Give the upper section
p = mdb.models['Model-1'].parts['Part-Up']
f = p.faces
faces = f
region = p.Set(faces=faces, name='Set-1')
p = mdb.models['Model-1'].parts['Part-Up']
p.SectionAssignment(region=region, sectionName='Section-Cloth', offset=0.0, 
    offsetType=BOTTOM_SURFACE, offsetField='', 
    thicknessAssignment=FROM_SECTION)

p = mdb.models['Model-1'].parts['Part-Up']
s = p.faces
side1Faces = s.getSequenceFromMask(mask=('[#5 ]', ), )
p.Surface(side1Faces=side1Faces, name='Surf-Pup')
#: The surface 'Surf-Pup' has been created (2 faces).

p = mdb.models['Model-1'].parts['Part-Up']
s = p.faces
side1Faces = s.getSequenceFromMask(mask=('[#a ]', ), )
p.Surface(side1Faces=side1Faces, name='Surf-TieUp')
#: The surface 'Surf-TieUp' has been created (2 faces).

#Define the direction of the underlying material
p = mdb.models['Model-1'].parts['Part-Down']
p.DatumCsysByThreePoints(name='Datum csys-up', coordSysType=CARTESIAN, origin=(
    0.0, 0.0, 0.0), point1=(1.0, 0.0, 0.0), point2=(0.0, 1.0, 0.0))
p = mdb.models['Model-1'].parts['Part-Down']
f = p.faces
faces = f
region = regionToolset.Region(faces=faces)
orientation = mdb.models['Model-1'].parts['Part-Down'].datums[2]
mdb.models['Model-1'].parts['Part-Down'].MaterialOrientation(region=region, 
    orientationType=SYSTEM, axis=AXIS_3, localCsys=orientation, fieldName='', 
    additionalRotationType=ROTATION_NONE, angle=0, 
    additionalRotationField='')  
#: The specified material orientation has been assigned to the selected area.
# Give the lower layer section
p = mdb.models['Model-1'].parts['Part-Down']
f = p.faces
faces = f
region = p.Set(faces=faces, name='Set-1')
p = mdb.models['Model-1'].parts['Part-Down']
p.SectionAssignment(region=region, sectionName='Section-Cloth', offset=0.0, 
    offsetType=BOTTOM_SURFACE, offsetField='', 
    thicknessAssignment=FROM_SECTION)
   
p = mdb.models['Model-1'].parts['Part-Down']
s = p.faces
side2Faces = s.getSequenceFromMask(mask=('[#5 ]', ), )
p.Surface(side2Faces=side2Faces, name='Surf-PDown')
#: The surface 'Surf-PDown' has been created (2 faces).

p = mdb.models['Model-1'].parts['Part-Down']
s = p.faces
side2Faces = s.getSequenceFromMask(mask=('[#a ]', ), )
p.Surface(side2Faces=side2Faces, name='Surf-TieDown')
#: The surface 'Surf-TieDown' has been created (2 faces).

p = mdb.models['Model-1'].parts['Part-Down']
s = p.faces
side1Faces = s.getSequenceFromMask(mask=('[#5 ]', ), )
p.Surface(side1Faces=side1Faces, name='Surf-SelfContact')
#: The surface 'Surf-SelfContact' has been created (2 faces).

p = mdb.models['Model-1'].parts['Part-Down']
s = p.faces
side1Faces = s.getSequenceFromMask(mask=('[#a ]', ), )
p.Surface(side1Faces=side1Faces, name='Surf-SealContact')
#: The surface 'Surf-SealContact' has been created (2 faces).

#Assembly model
a1 = mdb.models['Model-1'].rootAssembly
p = mdb.models['Model-1'].parts['Part-Down']
a1.Instance(name='Part-Down-1', part=p, dependent=ON)
p = mdb.models['Model-1'].parts['Part-Up']
a1.Instance(name='Part-Up-1', part=p, dependent=ON)

#define coupling edges
p = mdb.models['Model-1'].parts['Part-Down']
e1 = p.edges
edges1 = e1.getClosest(((x2,y2,W/2+wseam),))
edges1=edges1[0][0]
indexedges1=edges1.index
mye=e1[indexedges1:indexedges1+1]
mymask=mye.getMask()
edges1 = e1.getSequenceFromMask(mask=(mymask[0], ), )
p.Set(edges=edges1, name='Set-Rightline')
#: The set 'Set-FixedLine' has been created (1 edge).

#define coupling edges
p = mdb.models['Model-1'].parts['Part-Down']
e1 = p.edges
edges1 = e1.getClosest(((-x2,y2,W/2+wseam),))
edges1=edges1[0][0]
indexedges1=edges1.index
mye=e1[indexedges1:indexedges1+1]
mymask=mye.getMask()
edges1 = e1.getSequenceFromMask(mask=(mymask[0], ), )
p.Set(edges=edges1, name='Set-Leftline')
#: The set 'Set-FixedLine' has been created (1 edge).

#define reference point
a = mdb.models['Model-1'].rootAssembly
a.ReferencePoint(point=(x2,y2,W+2*wseam))
mdb.models['Model-1'].rootAssembly.features.changeKey(fromName='RP-1', 
    toName='RP-Right')
a = mdb.models['Model-1'].rootAssembly
a.ReferencePoint(point=(-x2,y2,W+2*wseam))
mdb.models['Model-1'].rootAssembly.features.changeKey(fromName='RP-1', 
    toName='RP-Left')  

#Tie constraints   
a = mdb.models['Model-1'].rootAssembly
region1=a.instances['Part-Up-1'].surfaces['Surf-TieUp']
a = mdb.models['Model-1'].rootAssembly
region2=a.instances['Part-Down-1'].surfaces['Surf-TieDown']
mdb.models['Model-1'].Tie(name='Constraint-Tie', master=region1, slave=region2, 
    positionToleranceMethod=SPECIFIED, positionTolerance=1.0, adjust=ON, 
    tieRotations=ON, thickness=ON)
 
#interaction properties
mdb.models['Model-1'].ContactProperty('IntProp-Contact')
mdb.models['Model-1'].interactionProperties['IntProp-Contact'].TangentialBehavior(
    formulation=FRICTIONLESS)
mdb.models['Model-1'].interactionProperties['IntProp-Contact'].NormalBehavior(
    pressureOverclosure=HARD, allowSeparation=ON, 
    constraintEnforcementMethod=DEFAULT)
#: Interaction property "IntProp-Contact" created.

#interaction
a = mdb.models['Model-1'].rootAssembly
region=a.instances['Part-Down-1'].surfaces['Surf-SelfContact']
mdb.models['Model-1'].SelfContactExp(name='Int-SelfContact', 
    createStepName='Initial', surface=region, mechanicalConstraint=KINEMATIC, 
    interactionProperty='IntProp-Contact')
#: Interaction "Int-SelfContact" created.

a = mdb.models['Model-1'].rootAssembly
region1=a.instances['Part-Down-1'].surfaces['Surf-SelfContact']
a = mdb.models['Model-1'].rootAssembly
region2=a.instances['Part-Down-1'].surfaces['Surf-SealContact']
mdb.models['Model-1'].SurfaceToSurfaceContactExp(name ='Int-MutualContact', 
    createStepName='Initial', master = region1, slave = region2, 
    mechanicalConstraint=KINEMATIC, sliding=FINITE, 
    interactionProperty='IntProp-Contact', initialClearance=OMIT, 
    datumAxis=None, clearanceRegion=None)
#: The interaction "Int-MutualContact" has been created.

#Boundary conditions
a10 = mdb.models['Model-1'].rootAssembly
region = a10.instances['Part-Down-1'].sets['Set-Leftline']
mdb.models['Model-1'].DisplacementBC(name='BC-Leftedge', 
    createStepName='Initial', region=region, u1=UNSET, u2=SET, u3=SET, 
    ur1=SET, ur2=SET, ur3=SET, amplitude=UNSET, distributionType=UNIFORM, 
    fieldName='', localCsys=None)

a10 = mdb.models['Model-1'].rootAssembly
region = a10.instances['Part-Down-1'].sets['Set-Rightline']
mdb.models['Model-1'].DisplacementBC(name='BC-Rightedge', 
    createStepName='Initial', region=region, u1=UNSET, u2=SET, u3=SET, 
    ur1=SET, ur2=SET, ur3=SET, amplitude=UNSET, distributionType=UNIFORM, 
    fieldName='', localCsys=None)
    
a11 = mdb.models['Model-1'].rootAssembly
e1 = a11.instances['Part-Up-1'].edges
edges1 = e1.getSequenceFromMask(mask=('[#200 ]', ), )
region4=regionToolset.Region(edges=edges1)
a11 = mdb.models['Model-1'].rootAssembly
r1 = a11.referencePoints
refPoints1=(r1[12], )
region1=regionToolset.Region(referencePoints=refPoints1)
mdb.models['Model-1'].RigidBody(name='Constraint-Rigidrightline', refPointRegion=region1, 
    tieRegion=region4)

a11 = mdb.models['Model-1'].rootAssembly
e1 = a11.instances['Part-Up-1'].edges
edges1 = e1.getSequenceFromMask(mask=('[#2000 ]', ), )
region4=regionToolset.Region(edges=edges1)
a11 = mdb.models['Model-1'].rootAssembly
r1 = a11.referencePoints
refPoints1=(r1[13], )
region1=regionToolset.Region(referencePoints=refPoints1)
mdb.models['Model-1'].RigidBody(name='Constraint-Rigidleftline', refPointRegion=region1, 
    tieRegion=region4)
    
         
#steps   
mdb.models['Model-1'].ExplicitDynamicsStep(name='Step-1', previous='Initial', 
    timePeriod=1.0*6)
a = mdb.models['Model-1'].rootAssembly

#load 
region = a.instances['Part-Up-1'].surfaces['Surf-Pup']
mdb.models['Model-1'].Pressure(name='Load-1', createStepName='Step-1', 
    region=region, distributionType=UNIFORM, field='', magnitude=dP, 
    amplitude=UNSET) 
a = mdb.models['Model-1'].rootAssembly
region = a.instances['Part-Down-1'].surfaces['Surf-PDown']
mdb.models['Model-1'].Pressure(name='Load-2', createStepName='Step-1', 
    region=region, distributionType=UNIFORM, field='', magnitude=dP, 
    amplitude=UNSET)
session.viewports['Viewport: 1'].assemblyDisplay.setValues(mesh=ON, loads=OFF, 
    bcs=OFF, predefinedFields=OFF, connectors=OFF)
session.viewports['Viewport: 1'].assemblyDisplay.meshOptions.setValues(
    meshTechnique=ON)    

# Subsequent step
cnt=2
thispressure=(cnt-1)*dP
laststepname='Step-1'
while thispressure < pressure*0.999999999:
   thispressure=(cnt-1)*1.0*dP
   stepname='Step-'+str(cnt)
   mdb.models['Model-1'].ExplicitDynamicsStep(name=stepname, previous=laststepname, timePeriod=1.0*4, improvedDtMethod=ON)
   mdb.models['Model-1'].loads['Load-1'].setValuesInStep(stepName=stepname, magnitude=thispressure)
   mdb.models['Model-1'].loads['Load-2'].setValuesInStep(stepName=stepname, magnitude=thispressure)
   laststepname=stepname
   cnt=cnt+1

#mass-scaling
a = mdb.models['Model-1'].rootAssembly
mdb.models['Model-1'].steps['Step-1'].setValues(massScaling=((SEMI_AUTOMATIC, 
    MODEL, THROUGHOUT_STEP, 0.0, 2e-05, BELOW_MIN, 1, 0, 0.0, 0.0, 0, None), ), 
    improvedDtMethod=ON)

#load adjusment in the 1st step
mdb.models['Model-1'].TabularAmplitude(name='Amp-startslope', timeSpan=STEP, 
    smooth=SOLVER_DEFAULT, data=((0.0, 0.0), (6.0, 1.0)))
mdb.models['Model-1'].loads['Load-1'].setValues(amplitude='Amp-startslope')
mdb.models['Model-1'].loads['Load-2'].setValues(amplitude='Amp-startslope')
mdb.models['Model-1'].loads['Load-1'].setValuesInStep(stepName='Step-2', 
    amplitude=FREED)
mdb.models['Model-1'].loads['Load-2'].setValuesInStep(stepName='Step-2', 
    amplitude=FREED)

#boundary adjusment in the 1st step
mdb.models['Model-1'].boundaryConditions['BC-Leftedge'].setValuesInStep(
    stepName='Step-2', ur3=FREED)
mdb.models['Model-1'].boundaryConditions['BC-Rightedge'].setValuesInStep(
    stepName='Step-2', ur3=FREED)
            
#mesh  
p = mdb.models['Model-1'].parts['Part-Down']
f = p.faces
pickedRegions = f
p.setMeshControls(regions=pickedRegions, elemShape=QUAD, algorithm=MEDIAL_AXIS)

p = mdb.models['Model-1'].parts['Part-Down']
p.seedPart(size=meshsize, deviationFactor=0.1, minSizeFactor=0.1)
p = mdb.models['Model-1'].parts['Part-Down']
p.generateMesh()

p = mdb.models['Model-1'].parts['Part-Up']
f = p.faces
pickedRegions = f
p.setMeshControls(regions=pickedRegions, elemShape=QUAD, algorithm=MEDIAL_AXIS)

p = mdb.models['Model-1'].parts['Part-Up']
p.seedPart(size=meshsize, deviationFactor=0.1, minSizeFactor=0.1)
p = mdb.models['Model-1'].parts['Part-Up']
p.generateMesh() 

# Rigid plane
s = mdb.models['Model-1'].ConstrainedSketch(name='__profile__', 
    sheetSize=200.0)
g, v, d, c = s.geometry, s.vertices, s.dimensions, s.constraints
s.setPrimaryObject(option=STANDALONE)
s.rectangle(point1=(0.0, 0.0), point2=(2*Lspring-2*x2, W+2*wseam))
p = mdb.models['Model-1'].Part(name='Part-Plane', dimensionality=THREE_D, 
    type=DISCRETE_RIGID_SURFACE)
p = mdb.models['Model-1'].parts['Part-Plane']
p.BaseShell(sketch=s)
s.unsetPrimaryObject()
p = mdb.models['Model-1'].parts['Part-Plane']
del mdb.models['Model-1'].sketches['__profile__']

p = mdb.models['Model-1'].parts['Part-Plane']
v1, e, d1, n = p.vertices, p.edges, p.datums, p.nodes
p.ReferencePoint(point=v1[0])
p = mdb.models['Model-1'].parts['Part-Plane']
p.seedPart(size=5.0, deviationFactor=0.1, minSizeFactor=0.1)
p = mdb.models['Model-1'].parts['Part-Plane']
p.generateMesh()

a = mdb.models['Model-1'].rootAssembly
p = mdb.models['Model-1'].parts['Part-Plane']
a.Instance(name='Part-Plane-1', part=p, dependent=ON)

a = mdb.models['Model-1'].rootAssembly
a.rotate(instanceList=('Part-Plane-1', ), axisPoint=(0.0, 0, 0.0), 
    axisDirection=(10, 0.0, 0.0), angle=90.0)
#: The instance Part-Plane-1 was rotated by 90. degrees about the axis defined by the point 0., 80., 0. and the vector 100., 0., 0.

a5 = mdb.models['Model-1'].rootAssembly
p = a5.instances['Part-Plane-1']
p.ConvertConstraints()
#: All position constraints of "Part-Plane-1" have been converted to absolute positions
a5 = mdb.models['Model-1'].rootAssembly
a5.translate(instanceList=('Part-Plane-1', ), vector=(-Lspring+x2, y2, 0.0))
#: The instance Part-Plane-1 was translated by -15., 0., 0. with respect to the assembly coordinate system

#springs
a = mdb.models['Model-1'].rootAssembly
v1 = a.instances['Part-Plane-1'].vertices
verts1 = v1.getSequenceFromMask(mask=('[#8 ]', ), )
rgn1pair0=regionToolset.Region(vertices=verts1)
a = mdb.models['Model-1'].rootAssembly
v1 = a.instances['Part-Down-1'].vertices
verts1 = v1.getSequenceFromMask(mask=('[#100 ]', ), )
rgn2pair0=regionToolset.Region(vertices=verts1)
region=((rgn1pair0, rgn2pair0), )
mdb.models['Model-1'].rootAssembly.engineeringFeatures.TwoPointSpringDashpot(
    name='Springs-Left', regionPairs=region, axis=NODAL_LINE, 
    springBehavior=ON, springStiffness=k1, dashpotBehavior=OFF, 
    dashpotCoefficient=0.0)
a = mdb.models['Model-1'].rootAssembly
v1 = a.instances['Part-Plane-1'].vertices
verts1 = v1.getSequenceFromMask(mask=('[#4 ]', ), )
rgn1pair0=regionToolset.Region(vertices=verts1)
a = mdb.models['Model-1'].rootAssembly
v1 = a.instances['Part-Down-1'].vertices
verts1 = v1.getSequenceFromMask(mask=('[#400 ]', ), )
rgn2pair0=regionToolset.Region(vertices=verts1)
region=((rgn1pair0, rgn2pair0), )
mdb.models['Model-1'].rootAssembly.engineeringFeatures.TwoPointSpringDashpot(
    name='Springs-Right', regionPairs=region, axis=NODAL_LINE, 
    springBehavior=ON, springStiffness=k2, dashpotBehavior=OFF, 
    dashpotCoefficient=0.0)
    
#contact
a = mdb.models['Model-1'].rootAssembly
s1 = a.instances['Part-Plane-1'].faces
side2Faces1 = s1.getSequenceFromMask(mask=('[#1 ]', ), )
region1=a.Surface(side2Faces=side2Faces1, name='m_Surf-1')
a = mdb.models['Model-1'].rootAssembly
region2=a.instances['Part-Down-1'].surfaces['Surf-SelfContact']
mdb.models['Model-1'].SurfaceToSurfaceContactExp(name ='Int-PlaneContact', 
    createStepName='Initial', master = region1, slave = region2, 
    mechanicalConstraint=KINEMATIC, sliding=FINITE, 
    interactionProperty='IntProp-Contact', initialClearance=OMIT, 
    datumAxis=None, clearanceRegion=None)
#: The interaction "Int-PlaneContact" has been created.

rigid body inertia
p = mdb.models['Model-1'].parts['Part-Plane']
r = p.referencePoints
refPoints=(r[2], )
region=regionToolset.Region(referencePoints=refPoints)
mdb.models['Model-1'].parts['Part-Plane'].engineeringFeatures.PointMassInertia(
    name='Inertia-Plane', region=region, mass=10.0, alpha=0.0, composite=0.0)
# rigid body boundary    
a = mdb.models['Model-1'].rootAssembly
r1 = a.instances['Part-Plane-1'].referencePoints
refPoints1=(r1[2], )
region = regionToolset.Region(referencePoints=refPoints1)
mdb.models['Model-1'].DisplacementBC(name='BC-Plane', createStepName='Initial', 
    region=region, u1=SET, u2=UNSET, u3=SET, ur1=SET, ur2=SET, ur3=SET, 
    amplitude=UNSET, distributionType=UNIFORM, fieldName='', localCsys=None)

#Motion reference point
p1 = mdb.models['Model-1'].parts['Part-Down']
session.viewports['Viewport: 1'].setValues(displayedObject=p1)
p = mdb.models['Model-1'].parts['Part-Down']
v = p.vertices
verts = v.getSequenceFromMask(mask=('[#100 ]', ), )
p.Set(vertices=verts, name='Set-UX')
#: The set 'Set-UX' has been created (1 vertex).

p1 = mdb.models['Model-1'].parts['Part-Plane']
session.viewports['Viewport: 1'].setValues(displayedObject=p1)
p = mdb.models['Model-1'].parts['Part-Plane']
v = p.vertices
verts = v.getSequenceFromMask(mask=('[#2 ]', ), )
p.Set(vertices=verts, name='Set-UY')
#: The set 'Set-UY' has been created (1 vertex).

#job
a1 = mdb.models['Model-1'].rootAssembly
a1.regenerate()

myjob=mdb.Job(name=jobname, model='Model-1', description='', type=ANALYSIS, 
    atTime=None, waitMinutes=0, waitHours=0, queue=None, memory=90, 
    memoryUnits=PERCENTAGE, explicitPrecision=SINGLE, 
    nodalOutputPrecision=SINGLE, echoPrint=OFF, modelPrint=OFF, 
    contactPrint=OFF, historyPrint=OFF, userSubroutine='', scratch='', 
    resultsFormat=ODB, parallelizationMethodExplicit=DOMAIN, numDomains=CPUs, 
    activateLoadBalancing=False, multiprocessingMode=THREADS, numCpus=CPUs)
mdb.saveAs(pathName=mycaename)

###submit job
#mdb.jobs[jobname].submit(consistencyChecking=OFF)
#myjob.waitForCompletion()
#
##results
#o3 = session.openOdb(jobname+'.odb')
#session.viewports['Viewport: 1'].setValues(displayedObject=o3)
##exit
#sys.exit()
